# Supplementary material for: Child Amputee Prosthetics Project—Prosthesis Satisfaction Inventory (CAPP-PSI): Validation of Italian Version in Children with Upper Limb Amputation
Source: Children (Basel). 2025 Jan 24;12(2):130. doi: 10.3390/children12020130 (PMC11854260; doi:10.3390/children12020130)
Supplement: Supplementary file 1 [file children-12-00130-s001.zip]

Archive with 1 entries (1 files):
- children-3397629-supplementary.pdf
